# Supplementary material for: Fuel trait effects on flammability of native and invasive alien shrubs in coastal fynbos and thicket (Cape Floristic Region)
Source: PeerJ. 2022 Jul 28;10:e13765. doi: 10.7717/peerj.13765 (PMC9339215; doi:10.7717/peerj.13765)
Supplement: Supplemental Information 5 — Each row contains the mean per study species of the fuel trait measurements and flammability measurements [file peerj-10-13765-s005.xlsx]

## Sheet: Merged_Flamm_and_FuelTraits
SortOrder	VegGroup	Species	Burn intensity	Completeness of burn	Time to ignition	Fine fuels	Coarse fuels	Dead fuels	Fuel bed porosity	Fuel load	Fuel moisture
1	Fyn	PASRIG	604.029	0.656236	23.8571	0.264549	0.0743087	0.0266085	334.038	31.6696	51.7796
2	Fyn	ERIDIS	630.095	0.534456	66.75	0.299822	0	0.0998556	150.494	23.8371	46.0143
3	Fyn	ERICAN	613.471	0.661446	28.5714	0.501746	0	0.00146413	411.854	33.9076	51.3162
4	Fyn	CLIERI	467.495	0.453003	73.3333	0.484732	0	0.0463209	682.078	9.71045	56.0275
5	Fyn	CLIILI	525.495	0.575897	79.619	0.295148	0	0.0399048	318.547	26.9659	57.2574
6	Fyn	AGAOVA	569.748	0.530041	87.6667	0.0820191	0.331323	0.00375396	188.035	38.067	49.7616
7	Fyn	METMUR	583.033	0.619834	29.9048	0.033761	0.390695	0.00326113	287.19	50.3387	52.5852
8	Fyn	PHYAXI	676.071	0.698843	56.8571	0.648894	0	0.0463129	322.122	50.7207	43.1213
9	Fyn	ASPSPI	509.605	0.47668	42.381	0.224534	0.340556	0.0176132	471.498	16.0267	53.2396
10	Fyn	LEUEUC	581.343	0.425987	95.5714	0	0.149233	0.058437	122.658	51.412	59.6583
11	Thi	PTETRI	617.99	0.437764	170.619	0	0.761832	0	135.026	68.8047	57.4104
12	Thi	SEALUC	656.371	0.569005	81.8571	0	0.671255	0.00804124	204.921	70.8072	53.0982
13	Thi	TARLIT	625.171	0.599264	70.4762	0	0.76611	0	80.7762	56.1825	51.8242
14	Thi	DIODIC	549.476	0.49519	125.429	0.0323567	0.623961	0.0156561	188.069	47.7857	60.381
15	Thi	OSTMON	373.452	0.347209	166.571	0	0.675207	0.00882373	186.331	29.3737	77.9373
16	Thi	SIDINE	561.79	0.425044	162.905	0	0.973058	0.0269419	151.473	72.3991	61.7959
17	Thi	CASPER	701.324	0.60651	156.429	0	0.475328	0.0148247	142.193	66.0387	50.8736
18	Thi	GYMBUX	474.019	0.443221	107.429	0	0.680004	0.00172933	183.003	47.5852	58.2981
19	Thi	SCOZEY	477.076	0.349288	183.333	0.0470085	0.54482	0	182.736	42.4326	52.7775
20	Thi	OSYCOM	543.286	0.452331	109.476	0	0.496347	0.000734177	67.2899	80.1037	54.1422
21	IAP	PINPIN	669.919	0.61217	91.6667	0	0.933333	0	68.4258	79.1774	60.4175
22	IAP	PINRAD	668.848	0.631516	20.9048	0	0.941667	0	18.2653	65.0773	56.802
23	IAP	CESLAE	532.648	0.510472	75.9048	0.0816069	0.427078	0.000240376	233.545	21.0208	74.2797
24	IAP	ACACYC	630.019	0.574807	94.9048	0.125691	0	0.0657028	167.255	56.5338	55.7379
25	IAP	ACAMEL	692.945	0.622389	78.2	0	0.623137	0.0137673	181.903	70.4456	50.9148
26	IAP	ACASAL	567.024	0.529661	160.952	0.173624	0	0.0600777	760.191	32.6153	65.3535
27	IAP	ACAMEA	634.981	0.577956	52.2381	0.299735	0.134752	0	230.46	57.465	52.977
28	IAP	EUCCAM	726.919	0.661932	76.5238	0	0.0980392	0.00756039	760.553	50.1595	51.5494
29	IAP	CALVIM	604.49	0.49005	91.6667	0	0.105882	0.0478521	145.537	38.2664	48.572
30	IAP	LEPLAE	590.371	0.439625	100.143	0	0.346893	0	192	42.3313	50.1716
